# Supplementary material for: Mechanoelectronic stimulation of autologous extracellular vesicle biosynthesis implant for gut microbiota modulation
Source: Nat Commun. 2024 Apr 18;15:3343. doi: 10.1038/s41467-024-47710-w (PMC11026491; doi:10.1038/s41467-024-47710-w)
Supplement: Supplementary file 4 — Source Data [file 41467_2024_47710_MOESM4_ESM.xlsx]

## Sheet: Fig. 2b
The absorption spectra of CINPs and the emission spectra of white μLED.
	Wavelength（nm）	Intensity (a.u.)
		CINP absorption	White LED emission
	380	1	1.45119e-05
	384	0.977267	-0.000188655
	388	0.968598	0.000224934
	392	0.95751	0.000333774
	396	0.942681	0
	400	0.927722	0.000297494
	404	0.913013	0.000682059
	408	0.899046	0.00102309
	412	0.88642	0.00267744
	416	0.878362	0.00418668
	420	0.868386	0.00731399
	424	0.858191	0.0142071
	428	0.847778	0.0277758
	432	0.837148	0.0501966
	436	0.826299	0.0879276
	440	0.816082	0.148152
	444	0.803271	0.241028
	448	0.788715	0.38397
	452	0.770714	0.597295
	456	0.757422	0.869393
	460	0.744022	1
	464	0.730731	0.934696
	468	0.717767	0.775066
	472	0.704498	0.631398
	476	0.691032	0.510224
	480	0.67822	0.397031
	484	0.666063	0.301252
	488	0.65371	0.247558
	492	0.642719	0.212004
	496	0.632132	0.190236
	500	0.62173	0.180078
	504	0.611187	0.182255
	508	0.600883	0.190236
	512	0.595279	0.201846
	516	0.589009	0.213455
	520	0.583231	0.224339
	524	0.576547	0.233772
	528	0.569972	0.241028
	532	0.56367	0.245382
	536	0.557804	0.248284
	540	0.55172	0.250461
	544	0.544764	0.251186
	548	0.536248	0.249735
	552	0.528746	0.248284
	556	0.520754	0.246833
	560	0.512435	0.24393
	564	0.504803	0.241754
	568	0.49728	0.236674
	572	0.490138	0.232321
	576	0.481132	0.227242
	580	0.472834	0.222163
	584	0.466151	0.215632
	588	0.458725	0.206925
	592	0.453132	0.198944
	596	0.447866	0.190962
	600	0.441422	0.182255
	604	0.434705	0.172822
	608	0.429439	0.161213
	612	0.423268	0.152505
	616	0.417947	0.143073
	620	0.411972	0.13364
	624	0.403838	0.123482
	628	0.396118	0.114049
	632	0.386458	0.105342
	636	0.379098	0.0973603
	640	0.371793	0.0901043
	644	0.363997	0.0813972
	648	0.355983	0.0755924
	652	0.348874	0.0688444
	656	0.339715	0.0629671
	660	0.331298	0.0575977
	664	0.322335	0.0518655
	668	0.313209	0.0473668
	672	0.305152	0.0430132
	676	0.296167	0.0390225
	680	0.285929	0.0350317
	684	0.275778	0.0312586
	688	0.264646	0.0277032
	692	0.253982	0.026252
	696	0.241978	0.023785
	700	0.230933	0.0212454
	704	0.21907	0.0190686
	708	0.207949	0.0162388
	712	0.19505	0.0146425
	716	0.181933	0.0144974
	720	0.169307	0.0131188
	724	0.157063	0.0118127
	728	0.146759	0.010942
	732	0.135878	0.0089103
	736	0.12516	0.0102889
	740	0.114496	0.0101438
	744	0.103778	0.00956334
	748	0.0928966	0.00978102
	752	0.0817424	0.0100713
	756	0.0710245	0.00869262
	760	0.0589326	0.00992613
	764	0.0468081	0.0112322
	768	0.0350324	0.0142797
	772	0.0238783	0.0134815
	776	0.0151774	0.0135541
	780	0.00824294	0.0137718

## Sheet: Fig. 2c
Transmittance of the hydrogels with different ratios of NIPAAm (95%, 94% and 93%) over temperature.
	Temperature (℃)	Transmittance (%)
		0.95	0.94	0.93
	29	100
	30	99.4936
	31	99.0651
	32	97.312
	33	96.1305
	34	73.6502	100
	35	43.9423	99.9573
	36	24.0748	99.9146
	37	10.4262	99.5303
	38	3.12933	95.3032	100
	39	0.9739	70.3672	99.1744
	40	0.07791	45.3032	99.086
	41	0	19.5559	98.2069
	42	0	8.7105	96.9927
	43		3.75747	77.761
	44		1.19556	56.5809
	45		0.64048	21.321
	46		0.1281	10.4569
	47		0	1.34786
	48			0.44128
	49			0.07854
	50			0
	51			0

## Sheet: Fig. 2d
Volumetric change of hydrogel-encapsulated iMASSAGE device under wireless-powered stimulation (1 W, with or without CINPs).
	Time (min)	Relative volume (%)
		CINP			w/o CINP
	0	100	100	100	100	100	100
	0.5	85.16	80.93	84.53	100	100.26	100.18
	1	63.33	60.65	62.17	100.12	100.55	101.038
	1.5	42.5	42.09	39.02	99.29	99.55	100.07
	2	33.56	32.49	31.9	98.067	100.33	98.33
	2.5	42.33	44.65	43.17	99.58	100.84	98.58
	3	51.52	52.33	53.62	99.1	98.36	99.62
	3.5	58.82	56.34	59.51	97.39	99.88	99.13
	4	67.05	64.83	65.13	99.5	99.5	99.75
	4.5	70.85	69.57	71.08	98.28	99.26	97.46
	5	76.67	73.88	78.18	96.09	100.07	97.13
	5.5	82.95	81.77	83.59	99.57	96.05	97.67
	6	87.57	89.05	87.67	98.95	97.76	99.597
	6.5	92.34	90.77	91.64	99.06	99.29	98.89
	7	93.15	92.6	93.27	98.03	98.22	97.73
	7.5	94.01	95.09	96.91	98.85	98.77	99.35
	8	96.63	97.37	95.41	98.99	99.13	99.8

## Sheet: Fig. 2f
Storage modulus of iMASSAGE device over time (1W).
	Time (min)	mean of storage modulus G' (Kpa)	SD	N		0	3.89178
	0	1.07607	0.04111	3		0.00801	3.90336
	0.5	3.87309	0.0736	3		0.01602	3.91501
	1	6.74111	0.24414	3		0.02402	3.92674
	1.5	9.77783	0.05783	3		0.03203	3.93854
	2	16.7054	0.19799	3		0.04004	3.95041
	3	11.4627	0.07225	3		0.04805	3.96235
	4	7.73749	0.04163	3		0.05606	3.97437
	5	5.55738	0.03655	3		0.06406	3.98646
	6	3.75023	0.04195	3		0.07207	3.99863
	7	2.93871	0.02846	3		0.08008	4.01087
	8	2.23024	0.01471	3		0.08809	4.02319
						0.0961	4.03558
						0.1041	4.04805
						0.11211	4.0606										L
						0.12012	4.07322
						0.12813	4.08593
						0.13614	4.09871
						0.14414	4.11157
						0.15215	4.12451
						0.16016	4.13754
						0.16817	4.15064
						0.17618	4.16383
						0.18418	4.1771
						0.19219	4.19045
						0.2002	4.20388
						0.20821	4.2174
						0.21622	4.23101
						0.22422	4.2447
						0.23223	4.25847
						0.24024	4.27233
						0.24825	4.28628
						0.25626	4.30032
						0.26426	4.31444
						0.27227	4.32866
						0.28028	4.34296
						0.28829	4.35736
						0.2963	4.37184
						0.3043	4.38642
						0.31231	4.40109
						0.32032	4.41585
						0.32833	4.43071
						0.33634	4.44565
						0.34434	4.4607
						0.35235	4.47584
						0.36036	4.49107
						0.36837	4.50641
						0.37638	4.52184
						0.38438	4.53736
						0.39239	4.55299
						0.4004	4.56872
						0.40841	4.58454
						0.41642	4.60047
						0.42442	4.6165
						0.43243	4.63263
						0.44044	4.64886
						0.44845	4.66519
						0.45646	4.68164
						0.46446	4.69818
						0.47247	4.71483
						0.48048	4.73159
						0.48849	4.74845
						0.4965	4.76543
						0.5	4.77289
						0.5045	4.78251
						0.51251	4.7997
						0.52052	4.817
						0.52853	4.83441
						0.53654	4.85193
						0.54454	4.86956
						0.55255	4.88731
						0.56056	4.90517
						0.56857	4.92314
						0.57658	4.94123
						0.58458	4.95944
						0.59259	4.97776
						0.6006	4.9962
						0.60861	5.01475
						0.61662	5.03343
						0.62462	5.05222
						0.63263	5.07114
						0.64064	5.09018
						0.64865	5.10933
						0.65666	5.12861
						0.66466	5.14802
						0.67267	5.16754
						0.68068	5.1872
						0.68869	5.20697
						0.6967	5.22688
						0.7047	5.24691
						0.71271	5.26707
						0.72072	5.28736
						0.72873	5.30777
						0.73674	5.32832
						0.74474	5.349
						0.75275	5.36981
						0.76076	5.39075
						0.76877	5.41182
						0.77678	5.43303
						0.78478	5.45438
						0.79279	5.47585
						0.8008	5.49747
						0.80881	5.51922
						0.81682	5.54111
						0.82482	5.56314
						0.83283	5.5853
						0.84084	5.60761
						0.84885	5.63006
						0.85686	5.65265
						0.86486	5.67538
						0.87287	5.69825
						0.88088	5.72127
						0.88889	5.74443
						0.8969	5.76774
						0.9049	5.79119
						0.91291	5.81479
						0.92092	5.83854
						0.92893	5.86243
						0.93694	5.88647
						0.94494	5.91067
						0.95295	5.93501
						0.96096	5.9595
						0.96897	5.98414
						0.97698	6.00894
						0.98498	6.03389
						0.99299	6.05899
						1	6.08108
						1.001	6.08424
						1.00901	6.10965
						1.01702	6.13522
						1.02503	6.16094
						1.03303	6.18682
						1.04104	6.21285
						1.04905	6.23904
						1.05706	6.26539
						1.06507	6.2919
						1.07307	6.31857
						1.08108	6.3454
						1.08909	6.37238
						1.0971	6.39953
						1.10511	6.42684
						1.11311	6.45431
						1.12112	6.48195
						1.12913	6.50974
						1.13714	6.5377
						1.14515	6.56582
						1.15315	6.59411
						1.16116	6.62256
						1.16917	6.65118
						1.17718	6.67996
						1.18519	6.7089
						1.19319	6.73801
						1.2012	6.76729
						1.20921	6.79673
						1.21722	6.82634
						1.22523	6.85612
						1.23323	6.88606
						1.24124	6.91617
						1.24925	6.94645
						1.25726	6.97689
						1.26527	7.0075
						1.27327	7.03828
						1.28128	7.06923
						1.28929	7.10034
						1.2973	7.13162
						1.30531	7.16307
						1.31331	7.19468
						1.32132	7.22646
						1.32933	7.25841
						1.33734	7.29053
						1.34535	7.32281
						1.35335	7.35526
						1.36136	7.38787
						1.36937	7.42065
						1.37738	7.45359
						1.38539	7.4867
						1.39339	7.51998
						1.4014	7.55342
						1.40941	7.58702
						1.41742	7.62078
						1.42543	7.65471
						1.43343	7.68879
						1.44144	7.72304
						1.44945	7.75745
						1.45746	7.79202
						1.46547	7.82674
						1.47347	7.86163
						1.48148	7.89667
						1.48949	7.93186
						1.4975	7.96721
						1.5	7.97829
						1.50551	8.00271
						1.51351	8.03837
						1.52152	8.07417
						1.52953	8.11013
						1.53754	8.14623
						1.54555	8.18248
						1.55355	8.21888
						1.56156	8.25542
						1.56957	8.2921
						1.57758	8.32892
						1.58559	8.36588
						1.59359	8.40298
						1.6016	8.44022
						1.60961	8.47758
						1.61762	8.51508
						1.62563	8.55271
						1.63363	8.59046
						1.64164	8.62834
						1.64965	8.66634
						1.65766	8.70447
						1.66567	8.74271
						1.67367	8.78106
						1.68168	8.81953
						1.68969	8.85811
						1.6977	8.89679
						1.70571	8.93558
						1.71371	8.97447
						1.72172	9.01346
						1.72973	9.05255
						1.73774	9.09172
						1.74575	9.13099
						1.75375	9.17034
						1.76176	9.20977
						1.76977	9.24928
						1.77778	9.28887
						1.78579	9.32853
						1.79379	9.36826
						1.8018	9.40804
						1.80981	9.44789
						1.81782	9.4878
						1.82583	9.52775
						1.83383	9.56775
						1.84184	9.6078
						1.84985	9.64788
						1.85786	9.688
						1.86587	9.72814
						1.87387	9.76831
						1.88188	9.8085
						1.92993	10.0497
						1.93794	10.0899
						1.94595	10.1301
						1.95395	10.1702
						1.96196	10.2103
						1.96997	10.2503
						1.97798	10.2904
						1.98599	10.3303
						1.99399	10.3702
						2	10.4001
						2.002	10.41
						2.01001	10.4498
						2.01802	10.4894
						2.02603	10.529
						2.03403	10.5685
						2.04204	10.6079
						2.05005	10.6472
						2.05806	10.6864
						2.06607	10.7255
						2.07407	10.7644
						2.08208	10.8032
						2.09009	10.8419
						2.0981	10.8804
						2.10611	10.9187
						2.11411	10.9569
						2.12212	10.9949
						2.13013	11.0328
						2.13814	11.0704
						2.14615	11.1079
						2.15415	11.1452
						2.16216	11.1822
						2.17017	11.219
						2.17818	11.2556
						2.18619	11.292
						2.19419	11.3281
						2.2022	11.364
						2.21021	11.3996
						2.21822	11.435
						2.22623	11.47
						2.23423	11.5048
						2.24224	11.5393
						2.25025	11.5735
						2.25826	11.6074
						2.26627	11.641
						2.27427	11.6742
						2.28228	11.7071
						2.29029	11.7397
						2.2983	11.7719
						2.30631	11.8038
						2.31431	11.8352
						2.32232	11.8664
						2.33033	11.8971
						2.33834	11.9274
						2.34635	11.9573
						2.35435	11.9869
						2.36236	12.016
						2.37037	12.0446
						2.37838	12.0729
						2.38639	12.1007
						2.39439	12.128
						2.4024	12.1549
						2.41041	12.1813
						2.41842	12.2073
						2.42643	12.2327
						2.43443	12.2577
						2.44244	12.2822
						2.45045	12.3061
						2.45846	12.3296
						2.46647	12.3525
						2.47447	12.375
						2.48248	12.3968
						2.49049	12.4182
						2.4985	12.439
						2.50651	12.4592
						2.51451	12.4789
						2.52252	12.498
						2.53053	12.5165
						2.53854	12.5345
						2.54655	12.5519
						2.55455	12.5686
						2.56256	12.5848
						2.57057	12.6004
						2.57858	12.6154
						2.58659	12.6298
						2.59459	12.6435
						2.6026	12.6567
						2.61061	12.6692
						2.61862	12.681
						2.62663	12.6923
						2.63463	12.7029
						2.64264	12.7128
						2.65065	12.7221
						2.65866	12.7308
						2.66667	12.7388
						2.67467	12.7462
						2.68268	12.7529
						2.69069	12.759
						2.6987	12.7644
						2.70671	12.7691
						2.71471	12.7731
						2.72272	12.7765
						2.73073	12.7793
						2.73874	12.7813
						2.74675	12.7827
						2.75475	12.7834
						2.76276	12.7835
						2.77077	12.7829
						2.77878	12.7816
						2.78679	12.7796
						2.79479	12.777
						2.8028	12.7737
						2.81081	12.7698
						2.81882	12.7652
						2.82683	12.7599
						2.83483	12.7539
						2.84284	12.7473
						2.85085	12.7401
						2.85886	12.7322
						2.86687	12.7236
						2.87487	12.7144
						2.88288	12.7045
						2.89089	12.694
						2.8989	12.6829
						2.90691	12.6711
						2.91491	12.6587
						2.92292	12.6457
						2.93093	12.632
						2.93894	12.6178
						2.94695	12.6029
						2.95495	12.5874
						2.96296	12.5713
						2.97097	12.5546
						2.97898	12.5373
						2.98699	12.5195
						2.99499	12.501
						3	12.4892
						3.003	12.482
						3.01101	12.4624
						3.01902	12.4423
						3.02703	12.4216
						3.03504	12.4003
						3.04304	12.3785
						3.05105	12.3562
						3.05906	12.3334
						3.06707	12.31
						3.07508	12.2861
						3.08308	12.2617
						3.09109	12.2368
						3.0991	12.2114
						3.10711	12.1855
						3.11512	12.1592
						3.12312	12.1324
						3.13113	12.1051
						3.13914	12.0774
						3.14715	12.0492
						3.15516	12.0206
						3.16316	11.9916
						3.17117	11.9621
						3.17918	11.9323
						3.18719	11.902
						3.1952	11.8714
						3.2032	11.8403
						3.21121	11.8089
						3.21922	11.7771
						3.22723	11.7449
						3.23524	11.7124
						3.24324	11.6796
						3.25125	11.6464
						3.25926	11.6129
						3.26727	11.579
						3.27528	11.5449
						3.28328	11.5104
						3.29129	11.4757
						3.2993	11.4407
						3.30731	11.4054
						3.31532	11.3698
						3.32332	11.334
						3.33133	11.2979
						3.33934	11.2615
						3.34735	11.225
						3.35536	11.1882
						3.36336	11.1512
						3.37137	11.114
						3.37938	11.0765
						3.38739	11.0389
						3.3954	11.0011
						3.4034	10.9631
						3.41141	10.9249
						3.41942	10.8866
						3.42743	10.8481
						3.43544	10.8095
						3.44344	10.7707
						3.45145	10.7318
						3.45946	10.6928
						3.46747	10.6536
						3.47548	10.6143
						3.48348	10.5749
						3.49149	10.5355
						3.4995	10.4959
						3.50751	10.4562
						3.51552	10.4165
						3.52352	10.3767
						3.53153	10.3368
						3.53954	10.2968
						3.54755	10.2568
						3.55556	10.2168
						3.56356	10.1767
						3.57157	10.1366
						3.57958	10.0964
						3.58759	10.0563
						3.5956	10.0161
						3.63564	9.81502
						3.64364	9.77483
						3.65165	9.73466
						3.65966	9.69451
						3.66767	9.65439
						3.67568	9.6143
						3.68368	9.57425
						3.69169	9.53424
						3.6997	9.49427
						3.70771	9.45436
						3.71572	9.4145
						3.72372	9.37471
						3.73173	9.33497
						3.73974	9.2953
						3.74775	9.2557
						3.75576	9.21618
						3.76376	9.17673
						3.77177	9.13737
						3.77978	9.09809
						3.78779	9.0589
						3.7958	9.0198
						3.8038	8.98079
						3.81181	8.94188
						3.81982	8.90308
						3.82783	8.86438
						3.83584	8.82578
						3.84384	8.78729
						3.85185	8.74892
						3.85986	8.71066
						3.86787	8.67252
						3.87588	8.6345
						3.88388	8.5966
						3.89189	8.55882
						3.8999	8.52118
						3.90791	8.48366
						3.91592	8.44627
						3.92392	8.40901
						3.93193	8.37189
						3.93994	8.33491
						3.94795	8.29806
						3.95596	8.26136
						3.96396	8.2248
						3.97197	8.18838
						3.97998	8.1521
						3.98799	8.11598
						3.996	8.08
						4	8.06206
						4.004	8.04417
						4.01201	8.00849
						4.02002	7.97296
						4.02803	7.93758
						4.03604	7.90236
						4.04404	7.8673
						4.05205	7.83239
						4.06006	7.79764
						4.06807	7.76305
						4.07608	7.72861
						4.08408	7.69434
						4.09209	7.66022
						4.1001	7.62627
						4.10811	7.59248
						4.11612	7.55885
						4.12412	7.52539
						4.13213	7.49209
						4.14014	7.45895
						4.14815	7.42598
						4.15616	7.39318
						4.16416	7.36054
						4.17217	7.32806
						4.18018	7.29575
						4.18819	7.26361
						4.1962	7.23163
						4.2042	7.19982
						4.21221	7.16818
						4.22022	7.13671
						4.22823	7.1054
						4.23624	7.07426
						4.24424	7.04329
						4.25225	7.01248
						4.26026	6.98184
						4.26827	6.95137
						4.27628	6.92107
						4.28428	6.89093
						4.29229	6.86096
						4.3003	6.83116
						4.30831	6.80152
						4.31632	6.77205
						4.32432	6.74275
						4.33233	6.71361
						4.34034	6.68464
						4.34835	6.65583
						4.35636	6.62719
						4.36436	6.59871
						4.37237	6.5704
						4.38038	6.54225
						4.38839	6.51427
						4.3964	6.48644
						4.4044	6.45878
						4.41241	6.43129
						4.42042	6.40395
						4.42843	6.37678
						4.43644	6.34976
						4.44444	6.32291
						4.45245	6.29622
						4.46046	6.26968
						4.46847	6.24331
						4.47648	6.21709
						4.48448	6.19103
						4.49249	6.16513
						4.5005	6.13938
						4.50851	6.11379
						4.51652	6.08836
						4.52452	6.06308
						4.53253	6.03795
						4.54054	6.01298
						4.54855	5.98816
						4.55656	5.96349
						4.56456	5.93897
						4.57257	5.9146
						4.58058	5.89039
						4.58859	5.86632
						4.5966	5.8424
						4.6046	5.81863
						4.61261	5.79501
						4.62062	5.77153
						4.62863	5.7482
						4.63664	5.72502
						4.64464	5.70198
						4.65265	5.67908
						4.66066	5.65633
						4.66867	5.63371
						4.67668	5.61124
						4.68468	5.58891
						4.69269	5.56672
						4.7007	5.54467
						4.70871	5.52276
						4.71672	5.50099
						4.72472	5.47935
						4.73273	5.45785
						4.74074	5.43649
						4.74875	5.41525
						4.75676	5.39416
						4.76476	5.3732
						4.77277	5.35236
						4.78078	5.33167
						4.78879	5.3111
						4.7968	5.29066
						4.8048	5.27035
						4.81281	5.25017
						4.82082	5.23012
						4.82883	5.21019
						4.83684	5.1904
						4.84484	5.17072
						4.85285	5.15118
						4.86086	5.13175
						4.86887	5.11245
						4.87688	5.09327
						4.88488	5.07422
						4.89289	5.05528
						4.9009	5.03647
						4.90891	5.01778
						4.91692	4.9992
						4.92492	4.98074
						4.93293	4.9624
						4.94094	4.94418
						4.94895	4.92607
						4.95696	4.90808
						4.96496	4.8902
						4.97297	4.87243
						4.98098	4.85478
						4.98899	4.83724
						4.997	4.81981
						5	4.81331
						5.00501	4.8025
						5.01301	4.78529
						5.02102	4.76819
						5.02903	4.7512
						5.03704	4.73432
						5.04505	4.71754
						5.05305	4.70087
						5.06106	4.68431
						5.06907	4.66785
						5.07708	4.6515
						5.08509	4.63525
						5.09309	4.61911
						5.1011	4.60306
						5.10911	4.58712
						5.11712	4.57128
						5.12513	4.55553
						5.13313	4.53989
						5.14114	4.52435
						5.14915	4.5089
						5.15716	4.49355
						5.16517	4.4783
						5.17317	4.46315
						5.18118	4.44809
						5.18919	4.43312
						5.1972	4.41825
						5.20521	4.40348
						5.21321	4.38879
						5.22122	4.3742
						5.22923	4.3597
						5.23724	4.34529
						5.24525	4.33097
						5.25325	4.31674
						5.26126	4.3026
						5.26927	4.28855
						5.27728	4.27459
						5.28529	4.26071
						5.29329	4.24692
						5.3013	4.23322
						5.30931	4.2196
						5.31732	4.20607
						5.32533	4.19262
						5.33333	4.17926
						5.34134	4.16597
						5.34935	4.15277
						5.35736	4.13966
						5.36537	4.12662
						5.37337	4.11366
						5.38138	4.10079
						5.38939	4.08799
						5.3974	4.07528
						5.40541	4.06264
						5.41341	4.05008
						5.42142	4.0376
						5.42943	4.02519
						5.43744	4.01286
						5.44545	4.00061
						5.45345	3.98843
						5.46146	3.97633
						5.46947	3.9643
						5.47748	3.95234
						5.48549	3.94046
						5.49349	3.92865
						5.5015	3.91691
						5.50951	3.90525
						5.51752	3.89365
						5.52553	3.88213
						5.53353	3.87067
						5.54154	3.85929
						5.54955	3.84797
						5.55756	3.83673
						5.56557	3.82555
						5.57357	3.81444
						5.58158	3.80339
						5.58959	3.79242
						5.5976	3.78151
						5.60561	3.77066
						5.61361	3.75988
						5.62162	3.74917
						5.62963	3.73852
						5.63764	3.72793
						5.64565	3.71741
						5.65365	3.70695
						5.66166	3.69655
						5.66967	3.68622
						5.67768	3.67594
						5.68569	3.66573
						5.69369	3.65558
						5.7017	3.64549
						5.70971	3.63546
						5.71772	3.62549
						5.72573	3.61557
						5.73373	3.60572
						5.74174	3.59593
						5.74975	3.58619
						5.75776	3.57651
						5.76577	3.56689
						5.77377	3.55732
						5.78178	3.54781
						5.78979	3.53836
						5.7978	3.52896
						5.80581	3.51962
						5.81381	3.51033
						5.82182	3.50109
						5.82983	3.49191
						5.83784	3.48279
						5.84585	3.47371
						5.85385	3.46469
						5.86186	3.45573
						5.86987	3.44681
						5.87788	3.43795
						5.88589	3.42913
						5.89389	3.42037
						5.9019	3.41166
						5.90991	3.403
						5.91792	3.39439
						5.92593	3.38583
						5.93393	3.37732
						5.94194	3.36885
						5.94995	3.36044
						5.95796	3.35207
						5.96597	3.34376
						5.97397	3.33548
						5.98198	3.32726
						5.98999	3.31908
						5.998	3.31095
						6	3.30893
						6.00601	3.30287
						6.01401	3.29483
						6.02202	3.28684
						6.03003	3.27889
						6.03804	3.27099
						6.04605	3.26314
						6.05405	3.25532
						6.06206	3.24755
						6.07007	3.23983
						6.07808	3.23215
						6.08609	3.22451
						6.09409	3.21691
						6.1021	3.20936
						6.11011	3.20185
						6.11812	3.19438
						6.12613	3.18695
						6.13413	3.17957
						6.14214	3.17223
						6.15015	3.16492
						6.15816	3.15766
						6.16617	3.15044
						6.17417	3.14325
						6.18218	3.13611
						6.19019	3.12901
						6.1982	3.12194
						6.20621	3.11492
						6.21421	3.10793
						6.22222	3.10098
						6.23023	3.09407
						6.23824	3.0872
						6.24625	3.08037
						6.25425	3.07357
						6.26226	3.06681
						6.27027	3.06009
						6.27828	3.0534
						6.28629	3.04675
						6.29429	3.04014
						6.3023	3.03356
						6.31031	3.02702
						6.31832	3.02051
						6.32633	3.01404
						6.33433	3.0076
						6.34234	3.0012
						6.35035	2.99483
						6.35836	2.9885
						6.36637	2.9822
						6.37437	2.97593
						6.38238	2.9697
						6.39039	2.9635
						6.3984	2.95734
						6.40641	2.9512
						6.41441	2.9451
						6.42242	2.93904
						6.43043	2.933
						6.43844	2.927
						6.44645	2.92103
						6.45445	2.91509
						6.46246	2.90918
						6.47047	2.9033
						6.47848	2.89746
						6.48649	2.89164
						6.49449	2.88586
						6.5025	2.8801
						6.51051	2.87438
						6.51852	2.86868
						6.52653	2.86302
						6.53453	2.85738
						6.54254	2.85178
						6.55055	2.8462
						6.55856	2.84065
						6.56657	2.83514
						6.57457	2.82965
						6.58258	2.82418
						6.59059	2.81875
						6.5986	2.81335
						6.60661	2.80797
						6.61461	2.80262
						6.62262	2.7973
						6.63063	2.792
						6.63864	2.78674
						6.64665	2.7815
						6.65465	2.77628
						6.66266	2.7711
						6.67067	2.76594
						6.67868	2.7608
						6.68669	2.75569
						6.69469	2.75061
						6.7027	2.74556
						6.71071	2.74053
						6.71872	2.73552
						6.72673	2.73054
						6.73473	2.72559
						6.74274	2.72066
						6.75075	2.71575
						6.75876	2.71088
						6.76677	2.70602
						6.77477	2.70119
						6.78278	2.69638
						6.79079	2.6916
						6.7988	2.68684
						6.80681	2.68211
						6.81481	2.6774
						6.82282	2.67271
						6.83083	2.66804
						6.83884	2.6634
						6.84685	2.65878
						6.85485	2.65419
						6.86286	2.64962
						6.87087	2.64507
						6.87888	2.64054
						6.88689	2.63603
						6.89489	2.63155
						6.9029	2.62709
						6.91091	2.62265
						6.91892	2.61823
						6.92693	2.61384
						6.93493	2.60946
						6.94294	2.60511
						6.95095	2.60078
						6.95896	2.59647
						6.96697	2.59218
						6.97497	2.58791
						6.98298	2.58366
						6.99099	2.57943
						6.999	2.57523
						7	2.5747
						7.00701	2.57104
						7.01502	2.56687
						7.02302	2.56273
						7.03103	2.5586
						7.03904	2.5545
						7.04705	2.55041
						7.05506	2.54634
						7.06306	2.54229
						7.07107	2.53827
						7.07908	2.53426
						7.08709	2.53027
						7.0951	2.52629
						7.1031	2.52234
						7.11111	2.51841
						7.11912	2.51449
						7.12713	2.5106
						7.13514	2.50672
						7.14314	2.50286
						7.15115	2.49902
						7.15916	2.4952
						7.16717	2.49139
						7.17518	2.4876
						7.18318	2.48384
						7.19119	2.48008
						7.1992	2.47635
						7.20721	2.47263
						7.21522	2.46893
						7.22322	2.46525
						7.23123	2.46159
						7.23924	2.45794
						7.24725	2.45431
						7.25526	2.45069
						7.26326	2.4471
						7.27127	2.44352
						7.27928	2.43995
						7.28729	2.4364
						7.2953	2.43287
						7.3033	2.42936
						7.31131	2.42586
						7.31932	2.42238
						7.32733	2.41891
						7.33534	2.41546
						7.34334	2.41202
						7.35135	2.4086
						7.35936	2.4052
						7.36737	2.40181
						7.37538	2.39844
						7.38338	2.39508
						7.39139	2.39174
						7.3994	2.38841
						7.40741	2.3851
						7.41542	2.3818
						7.42342	2.37852
						7.43143	2.37525
						7.43944	2.372
						7.44745	2.36876
						7.45546	2.36554
						7.46346	2.36233
						7.47147	2.35914
						7.47948	2.35596
						7.48749	2.35279
						7.4955	2.34964
						7.5035	2.3465
						7.51151	2.34338
						7.51952	2.34027
						7.52753	2.33717
						7.53554	2.33409
						7.54354	2.33102
						7.55155	2.32796
						7.55956	2.32492
						7.56757	2.32189
						7.57558	2.31888
						7.58358	2.31588
						7.59159	2.31289
						7.5996	2.30991
						7.60761	2.30695
						7.61562	2.304
						7.62362	2.30106
						7.63163	2.29814
						7.63964	2.29523
						7.64765	2.29233
						7.65566	2.28945
						7.66366	2.28657
						7.67167	2.28371
						7.67968	2.28086
						7.68769	2.27803
						7.6957	2.2752
						7.7037	2.27239
						7.71171	2.26959
						7.71972	2.26681
						7.72773	2.26403
						7.73574	2.26127
						7.74374	2.25852
						7.75175	2.25578
						7.75976	2.25305
						7.76777	2.25033
						7.77578	2.24763
						7.78378	2.24494
						7.79179	2.24226
						7.7998	2.23959
						7.80781	2.23693
						7.81582	2.23428
						7.82382	2.23164
						7.83183	2.22902
						7.83984	2.2264
						7.84785	2.2238
						7.85586	2.22121
						7.86386	2.21863
						7.87187	2.21606
						7.87988	2.2135
						7.88789	2.21095
						7.8959	2.20841
						7.9039	2.20589
						7.91191	2.20337
						7.91992	2.20086
						7.92793	2.19837
						7.93594	2.19588
						7.94394	2.19341
						7.95195	2.19094
						7.95996	2.18849
						7.96797	2.18604
						7.97598	2.18361
						7.98398	2.18119
						7.99199	2.17877
						8	2.17637

## Sheet: Fig. 2g
Young's modulus by calculating the slope of stress-strain curve of device at 10% strain.
Time (min)	0			1			2			4			6			8
Young's modulus (kPa)	2.95	2	3.23	15.41	14.78	16.69	28.23	26.12	28.56	17.31	18	16.79	7.09	8.74	6.57	2.96	3.56	4.27

## Sheet: Fig. 2i
The Young's modulus changes of iMASSAGE system as a function of wireless on-off cycles
	Time (min)	Young's modulus (Kpa)
	0	2.56
	2	27.79
	8	2.95
	10	28.23
	16	3.23
	18	28.56
	24	3.45

## Sheet: Fig. 3b
Concentration of EVs released from normal culture (w/o iMASSAGE) and iMASSAGE treatment (with iMASSAGE, 1W, 2 min), measured with NTA.
	Size (nm)	Concentration (*107particles/mL)
		Con			iMASSAGE
	0.5	0	0	3	0	0	3
	1.5	0	0	3	0	0	3
	2.5	0	2.31e-09	3	0	0	3
	3.5	0	3.46e-09	3	0	0	3
	4.5	0	5.77e-09	3	0	0	3
	5.5	0	9.24e-09	3	0	0	3
	6.5	0	1.5e-08	3	0	0	3
	7.5	5.04e-09	2.31e-08	3	0	0	3
	8.5	1.34e-08	3.58e-08	3	0	0	3
	9.5	3.7e-08	5.2e-08	3	0	0	3
	10.5	9.75e-08	7.62e-08	3	0	0	3
	11.5	2.4e-07	1.09e-07	3	0	0	3
	12.5	5.61e-07	1.51e-07	3	0	0	3
	13.5	1.25e-06	2.07e-07	3	0	0	3
	14.5	2.65e-06	2.76e-07	3	0	0	3
	15.5	5.34e-06	3.64e-07	3	0	0	3
	16.5	1.03e-05	4.72e-07	3	0	0	3
	17.5	1.9e-05	6.04e-07	3	0	0	3
	18.5	3.35e-05	7.63e-07	3	0	0	3
	19.5	5.66e-05	9.51e-07	3	0	0	3
	20.5	9.18e-05	1.18e-06	3	0	0	3
	21.5	0.000143	1.44e-06	3	0	0	3
	22.5	0.000215	1.74e-06	3	0	0	3
	23.5	0.00031	2.11e-06	3	0	0	3
	24.5	0.000433	2.53e-06	3	0	0	3
	25.5	0.000584	3.02e-06	3	0	0	3
	26.5	0.000762	3.59e-06	3	0	0	3
	27.5	0.000966	4.27e-06	3	0	0	3
	28.5	0.001188	5.08e-06	3	0	0	3
	29.5	0.001423	6.03e-06	3	0	0	3
	30.5	0.001661	7.18e-06	3	0	0	3
	31.5	0.001893	8.55e-06	3	0	0	3
	32.5	0.002109	1.02e-05	3	0	0	3
	33.5	0.002301	1.22e-05	3	0	0	3
	34.5	0.002463	1.47e-05	3	0	0	3
	35.5	0.00259	1.77e-05	3	0	0	3
	36.5	0.002681	2.13e-05	3	0	0	3
	37.5	0.002736	2.59e-05	3	0	0	3
	38.5	0.002756	3.15e-05	3	0	0	3
	39.5	0.002745	3.84e-05	3	0	0	3
	40.5	0.002707	4.7e-05	3	0	0	3
	41.5	0.002647	5.76e-05	3	0	0	3
	42.5	0.002571	7.07e-05	3	0	0	3
	43.5	0.002484	8.7e-05	3	1.4e-07	0	3
	44.5	0.002389	0.000107	3	4.2e-07	0	3
	45.5	0.002292	0.000132	3	9.8e-07	0	3
	46.5	0.002194	0.000162	3	1.96e-06	2.8e-08	3
	47.5	0.0021	0.000199	3	3.92e-06	8.4e-08	3
	48.5	0.002011	0.000244	3	7.56e-06	1.96e-07	3
	49.5	0.001929	0.000299	3	1.41e-05	3.92e-07	3
	50.5	0.001855	0.000365	3	2.6e-05	7.84e-07	3
	51.5	0.00179	0.000445	3	4.65e-05	1.51e-06	3
	52.5	0.001735	0.000539	3	8.11e-05	2.83e-06	3
	53.5	0.001689	0.000652	3	0.000138	5.21e-06	3
	54.5	0.001654	0.000784	3	0.000229	9.3e-06	3
	55.5	0.001629	0.000939	3	0.000371	1.62e-05	3
	56.5	0.001615	0.001119	3	0.000588	2.76e-05	3
	57.5	0.001611	0.001326	3	0.000913	4.57e-05	3
	58.5	0.001619	0.001559	3	0.001386	7.42e-05	3
	59.5	0.001639	0.001818	3	0.002062	0.000118	3
	60.5	0.00167	0.002096	3	0.003008	0.000183	3
	61.5	0.001715	0.002384	3	0.004304	0.000277	3
	62.5	0.001773	0.00267	3	0.006045	0.000412	3
	63.5	0.001845	0.002968	3	0.008341	0.000602	3
	64.5	0.001934	0.003364	3	0.011313	0.000861	3
	65.5	0.00204	0.004093	3	0.015094	0.001209	3
	66.5	0.002165	0.005516	3	0.019826	0.001668	3
	67.5	0.002312	0.007918	3	0.025656	0.002263	3
	68.5	0.002482	0.011377	3	0.032734	0.003019	3
	69.5	0.002679	0.015773	3	0.041206	0.003965	3
	70.5	0.002905	0.020808	3	0.051216	0.005131	3
	71.5	0.003163	0.026024	3	0.062901	0.006547	3
	72.5	0.003459	0.030872	3	0.076388	0.008241	3
	73.5	0.003797	0.034796	3	0.091793	0.010243	3
	74.5	0.004181	0.03735	3	0.109224	0.01258	3
	75.5	0.004617	0.038269	3	0.128776	0.015278	3
	76.5	0.005112	0.037516	3	0.150537	0.018359	3
	77.5	0.005672	0.035275	3	0.174587	0.021845	3
	78.5	0.006306	0.031913	3	0.201001	0.025755	3
	79.5	0.007022	0.027948	3	0.229851	0.030107	3
	80.5	0.00783	0.024041	3	0.261208	0.034917	3
	81.5	0.00874	0.02102	3	0.295146	0.0402	3
	82.5	0.009764	0.019773	3	0.331741	0.04597	3
	83.5	0.010913	0.020794	3	0.371078	0.052242	3
	84.5	0.012202	0.023784	3	0.413245	0.059029	3
	85.5	0.013642	0.02806	3	0.458343	0.066348	3
	86.5	0.01525	0.033064	3	0.506478	0.074216	3
	87.5	0.01704	0.038471	3	0.557772	0.082649	3
	88.5	0.019028	0.044108	3	0.612353	0.091669	3
	89.5	0.021227	0.049885	3	0.670364	0.101296	3
	90.5	0.023655	0.055752	3	0.731958	0.111554	3
	91.5	0.026323	0.061671	3	0.7973	0.122471	3
	92.5	0.029247	0.067608	3	0.86657	0.134073	3
	93.5	0.032436	0.073526	3	0.939956	0.146392	3
	94.5	0.0359	0.079384	3	1.01766	0.15946	3
	95.5	0.039645	0.085135	3	1.0999	0.173314	3
	96.5	0.043676	0.090727	3	1.1869	0.187991	3
	97.5	0.047992	0.096106	3	1.27888	0.203533	3
	98.5	0.05259	0.101218	3	1.37609	0.21998	3
	99.5	0.057464	0.106008	3	1.47877	0.237379	3
	100.5	0.062604	0.110424	3	1.58715	0.255776	3
	101.5	0.067995	0.114414	3	1.70148	0.275218	3
	102.5	0.073624	0.117928	3	1.82196	0.295754	3
	103.5	0.079471	0.120914	3	1.94879	0.317431	3
	104.5	0.085517	0.123321	3	2.08214	0.340295	3
	105.5	0.091743	0.12509	3	2.22214	0.364391	3
	106.5	0.098132	0.126161	3	2.36884	0.389758	3
	107.5	0.104665	0.126464	3	2.52226	0.416429	3
	108.5	0.11133	0.125923	3	2.68234	0.444427	3
	109.5	0.118115	0.124459	3	2.84889	0.473768	3
	110.5	0.125015	0.121994	3	3.02168	0.504453	3
	111.5	0.132029	0.118454	3	3.20032	0.536467	3
	112.5	0.139162	0.113784	3	3.38436	0.569778	3
	113.5	0.146423	0.107955	3	3.57317	0.604335	3
	114.5	0.153827	0.100978	3	3.76607	0.640065	3
	115.5	0.161397	0.092918	3	3.96224	0.676871	3
	116.5	0.169156	0.083902	3	4.16074	0.714635	3
	117.5	0.177136	0.074135	3	4.36061	0.753215	3
	118.5	0.185369	0.063909	3	4.56078	0.792447	3
	119.5	0.193892	0.053611	3	4.76017	0.832149	3
	120.5	0.202742	0.043749	3	4.95769	0.872122	3
	121.5	0.211959	0.034986	3	5.1523	0.912156	3
	122.5	0.22158	0.028151	3	5.34298	0.952034	3
	123.5	0.231643	0.024053	3	5.52883	0.991539	3
	124.5	0.24218	0.022804	3	5.70907	1.03046	3
	125.5	0.253221	0.02336	3	5.88306	1.06859	3
	126.5	0.264789	0.024284	3	6.0503	1.10577	3
	127.5	0.2769	0.024631	3	6.21051	1.14182	3
	128.5	0.28956	0.02417	3	6.36353	1.17661	3
	129.5	0.302767	0.023477	3	6.50942	1.21006	3
	130.5	0.316504	0.024115	3	6.64838	1.2421	3
	131.5	0.33074	0.028147	3	6.78076	1.27271	3
	132.5	0.345432	0.036551	3	6.90704	1.30188	3
	133.5	0.360518	0.04888	3	7.0278	1.32967	3
	134.5	0.37592	0.064319	3	7.14365	1.35615	3
	135.5	0.391541	0.082184	3	7.25528	1.38141	3
	136.5	0.407268	0.10192	3	7.36334	1.40556	3
	137.5	0.422972	0.123038	3	7.46845	1.42873	3
	138.5	0.438506	0.145068	3	7.57118	1.45106	3
	139.5	0.453712	0.167548	3	7.67197	1.47267	3
	140.5	0.468419	0.19002	3	7.77115	1.49369	3
	141.5	0.48245	0.212037	3	7.86889	1.51424	3
	142.5	0.495626	0.233167	3	7.96519	1.53439	3
	143.5	0.507766	0.253005	3	8.05984	1.55423	3
	144.5	0.5187	0.271182	3	8.15245	1.57378	3
	145.5	0.528264	0.287374	3	8.2424	1.59304	3
	146.5	0.536315	0.301311	3	8.32887	1.61197	3
	147.5	0.542727	0.312783	3	8.41083	1.63049	3
	148.5	0.547403	0.32164	3	8.48708	1.64848	3
	149.5	0.550269	0.3278	3	8.55624	1.66577	3
	150.5	0.551287	0.331241	3	8.61677	1.68217	3
	151.5	0.550447	0.332003	3	8.66706	1.69742	3
	152.5	0.547773	0.330182	3	8.70544	1.71125	3
	153.5	0.54332	0.32592	3	8.73023	1.72335	3
	154.5	0.53717	0.319403	3	8.7398	1.73341	3
	155.5	0.529433	0.31085	3	8.73265	1.74109	3
	156.5	0.520241	0.300502	3	8.70743	1.74605	3
	157.5	0.509743	0.288617	3	8.66305	1.74796	3
	158.5	0.498103	0.275465	3	8.59869	1.74653	3
	159.5	0.485491	0.261313	3	8.51387	1.74149	3
	160.5	0.472084	0.246428	3	8.40847	1.73261	3
	161.5	0.458055	0.231066	3	8.28277	1.71974	3
	162.5	0.443575	0.215475	3	8.13743	1.70277	3
	163.5	0.428807	0.199887	3	7.97351	1.68169	3
	164.5	0.413901	0.184525	3	7.79243	1.65655	3
	165.5	0.398998	0.1696	3	7.59592	1.62749	3
	166.5	0.384221	0.155317	3	7.386	1.5947	3
	167.5	0.369679	0.141875	3	7.16488	1.55848	3
	168.5	0.355467	0.129478	3	6.93495	1.51918	3
	169.5	0.341663	0.118334	3	6.69865	1.4772	3
	170.5	0.328331	0.108655	3	6.45842	1.43298	3
	171.5	0.315521	0.100647	3	6.21668	1.38699	3
	172.5	0.303268	0.094492	3	5.97572	1.33973	3
	173.5	0.291599	0.090309	3	5.73766	1.29168	3
	174.5	0.280528	0.088119	3	5.50445	1.24334	3
	175.5	0.27006	0.087823	3	5.27782	1.19514	3
	176.5	0.260193	0.089213	3	5.05923	1.14753	3
	177.5	0.250918	0.092009	3	4.84994	1.10089	3
	178.5	0.24222	0.095911	3	4.65095	1.05556	3
	179.5	0.23408	0.100635	3	4.46304	1.01185	3
	180.5	0.226476	0.105937	3	4.28677	0.969988	3
	181.5	0.219382	0.111616	3	4.12251	0.930191	3
	182.5	0.212771	0.117514	3	3.97045	0.892609	3
	183.5	0.206614	0.123502	3	3.83065	0.857354	3
	184.5	0.200881	0.12948	3	3.70304	0.824501	3
	185.5	0.195541	0.135363	3	3.58743	0.79409	3
	186.5	0.190565	0.141081	3	3.48357	0.76613	3
	187.5	0.185921	0.14657	3	3.39113	0.740608	3
	188.5	0.181579	0.151775	3	3.30973	0.717486	3
	189.5	0.17751	0.156643	3	3.23895	0.696714	3
	190.5	0.173685	0.161124	3	3.17834	0.678226	3
	191.5	0.170075	0.165172	3	3.12745	0.661946	3
	192.5	0.166653	0.168743	3	3.08576	0.64779	3
	193.5	0.163394	0.171795	3	3.0528	0.635669	3
	194.5	0.160271	0.174292	3	3.02803	0.625489	3
	195.5	0.157262	0.176203	3	3.01091	0.617153	3
	196.5	0.154344	0.177503	3	3.0009	0.61056	3
	197.5	0.151496	0.178172	3	2.9974	0.605605	3
	198.5	0.148699	0.178202	3	2.99981	0.602182	3
	199.5	0.145934	0.17759	3	3.00749	0.600179	3
	200.5	0.143187	0.176343	3	3.01976	0.59948	3
	201.5	0.140441	0.174477	3	3.0359	0.599962	3
	202.5	0.137685	0.172017	3	3.05515	0.601498	3
	203.5	0.134908	0.168995	3	3.07672	0.603951	3
	204.5	0.132102	0.165454	3	3.09976	0.60718	3
	205.5	0.129259	0.161441	3	3.12339	0.611031	3
	206.5	0.126374	0.157007	3	3.14671	0.615344	3
	207.5	0.123444	0.152212	3	3.16878	0.619952	3
	208.5	0.120469	0.147116	3	3.18867	0.624679	3
	209.5	0.117447	0.141782	3	3.20545	0.629342	3
	210.5	0.114381	0.136272	3	3.2182	0.633756	3
	211.5	0.111274	0.13065	3	3.22607	0.637734	3
	212.5	0.108132	0.124979	3	3.22824	0.64109	3
	213.5	0.104959	0.11932	3	3.22401	0.643641	3
	214.5	0.101763	0.113731	3	3.21273	0.645214	3
	215.5	0.098552	0.108268	3	3.19393	0.645649	3
	216.5	0.095333	0.102987	3	3.16722	0.644801	3
	217.5	0.092117	0.097939	3	3.13241	0.642546	3
	218.5	0.08891	0.093175	3	3.08942	0.638785	3
	219.5	0.085724	0.088742	3	3.03835	0.633445	3
	220.5	0.082566	0.084685	3	2.97945	0.626482	3
	221.5	0.079446	0.081047	3	2.91312	0.617883	3
	222.5	0.076373	0.077866	3	2.8399	0.607669	3
	223.5	0.073354	0.075174	3	2.76044	0.59589	3
	224.5	0.070396	0.072997	3	2.6755	0.582625	3
	225.5	0.067508	0.071351	3	2.5859	0.567981	3
	226.5	0.064694	0.070241	3	2.49253	0.552089	3
	227.5	0.061961	0.069662	3	2.39629	0.5351	3
	228.5	0.059313	0.069593	3	2.29811	0.517181	3
	229.5	0.056753	0.070007	3	2.19887	0.498506	3
	230.5	0.054286	0.070865	3	2.09943	0.479259	3
	231.5	0.051913	0.072122	3	2.00061	0.459621	3
	232.5	0.049637	0.073731	3	1.90312	0.439773	3
	233.5	0.047458	0.075642	3	1.80765	0.419886	3
	234.5	0.045377	0.077806	3	1.71474	0.400121	3
	235.5	0.043393	0.080178	3	1.62491	0.380625	3
	236.5	0.041506	0.082713	3	1.53853	0.361529	3
	237.5	0.039715	0.085371	3	1.45592	0.342949	3
	238.5	0.038018	0.088115	3	1.37733	0.324981	3
	239.5	0.036414	0.090909	3	1.3029	0.307706	3
	240.5	0.0349	0.093722	3	1.23273	0.291185	3
	241.5	0.033473	0.096526	3	1.16684	0.275466	3
	242.5	0.032133	0.099292	3	1.10523	0.26058	3
	243.5	0.030874	0.101996	3	1.04783	0.246545	3
	244.5	0.029696	0.104614	3	0.994535	0.233369	3
	245.5	0.028595	0.107127	3	0.945229	0.221046	3
	246.5	0.027568	0.109513	3	0.899765	0.209566	3
	247.5	0.026612	0.111756	3	0.857982	0.198907	3
	248.5	0.025724	0.113839	3	0.819712	0.189046	3
	249.5	0.024903	0.115749	3	0.784778	0.179953	3
	250.5	0.024144	0.117475	3	0.753005	0.171596	3
	251.5	0.023447	0.119005	3	0.724218	0.163942	3
	252.5	0.022807	0.120335	3	0.698247	0.156956	3
	253.5	0.022223	0.121459	3	0.674928	0.150601	3
	254.5	0.021692	0.122376	3	0.654102	0.144844	3
	255.5	0.021213	0.123087	3	0.635622	0.139649	3
	256.5	0.020784	0.123599	3	0.619347	0.134986	3
	257.5	0.020403	0.123919	3	0.605146	0.130821	3
	258.5	0.020067	0.12406	3	0.592896	0.127124	3
	259.5	0.019777	0.124037	3	0.582485	0.123869	3
	260.5	0.019529	0.123871	3	0.573807	0.121029	3
	261.5	0.019324	0.123584	3	0.566766	0.118579	3
	262.5	0.019161	0.123205	3	0.561272	0.116497	3
	263.5	0.019037	0.122763	3	0.557243	0.114762	3
	264.5	0.018954	0.122292	3	0.554602	0.113353	3
	265.5	0.018909	0.121826	3	0.553278	0.112255	3
	266.5	0.018903	0.121402	3	0.553205	0.111449	3
	267.5	0.018935	0.121055	3	0.554321	0.11092	3
	268.5	0.019005	0.120822	3	0.556566	0.110656	3
	269.5	0.019113	0.120732	3	0.559885	0.110641	3
	270.5	0.019259	0.120815	3	0.564223	0.110864	3
	271.5	0.019443	0.121092	3	0.569528	0.111313	3
	272.5	0.019665	0.121577	3	0.575748	0.111977	3
	273.5	0.019926	0.122277	3	0.58283	0.112845	3
	274.5	0.020226	0.123189	3	0.590725	0.113906	3
	275.5	0.020565	0.124302	3	0.599379	0.11515	3
	276.5	0.020944	0.125595	3	0.608741	0.116566	3
	277.5	0.021364	0.127042	3	0.618756	0.118145	3
	278.5	0.021825	0.128607	3	0.629371	0.119876	3
	279.5	0.022328	0.130251	3	0.64053	0.121748	3
	280.5	0.022874	0.131929	3	0.652176	0.123751	3
	281.5	0.023463	0.133596	3	0.664252	0.125874	3
	282.5	0.024097	0.135204	3	0.676699	0.128106	3
	283.5	0.024774	0.136707	3	0.689459	0.130435	3
	284.5	0.025497	0.138058	3	0.702474	0.13285	3
	285.5	0.026266	0.139217	3	0.715683	0.13534	3
	286.5	0.027082	0.140142	3	0.72903	0.137892	3
	287.5	0.027943	0.140798	3	0.742457	0.140495	3
	288.5	0.028852	0.141154	3	0.755909	0.143137	3
	289.5	0.029807	0.141182	3	0.769333	0.145806	3
	290.5	0.03081	0.140861	3	0.782679	0.148491	3
	291.5	0.031858	0.140173	3	0.795897	0.151182	3
	292.5	0.032953	0.139105	3	0.808946	0.153867	3
	293.5	0.034093	0.137648	3	0.821783	0.156536	3
	294.5	0.035276	0.135799	3	0.834373	0.15918	3
	295.5	0.036503	0.133555	3	0.846684	0.161789	3
	296.5	0.03777	0.130922	3	0.858689	0.164357	3
	297.5	0.039077	0.127904	3	0.870366	0.166875	3
	298.5	0.04042	0.12451	3	0.881698	0.169337	3
	299.5	0.041798	0.120754	3	0.892672	0.171738	3
	300.5	0.043207	0.116648	3	0.90328	0.174073	3
	301.5	0.044644	0.112207	3	0.913519	0.17634	3
	302.5	0.046105	0.10745	3	0.92339	0.178534	3
	303.5	0.047587	0.102395	3	0.932899	0.180656	3
	304.5	0.049085	0.097062	3	0.942055	0.182704	3
	305.5	0.050594	0.091473	3	0.950869	0.184678	3
	306.5	0.052111	0.085653	3	0.959357	0.18658	3
	307.5	0.053629	0.079626	3	0.967537	0.188411	3
	308.5	0.055143	0.073422	3	0.975428	0.190174	3
	309.5	0.056649	0.067074	3	0.983052	0.191871	3
	310.5	0.058141	0.060623	3	0.990432	0.193507	3
	311.5	0.059612	0.054119	3	0.99759	0.195086	3
	312.5	0.061058	0.047632	3	1.00455	0.196611	3
	313.5	0.062472	0.04126	3	1.01133	0.198086	3
	314.5	0.06385	0.035155	3	1.01796	0.199518	3
	315.5	0.065186	0.029569	3	1.02446	0.20091	3
	316.5	0.066475	0.024921	3	1.03084	0.202267	3
	317.5	0.067712	0.021864	3	1.03713	0.203593	3
	318.5	0.068892	0.021101	3	1.04334	0.204892	3
	319.5	0.070011	0.022823	3	1.04947	0.206169	3
	320.5	0.071066	0.026477	3	1.05555	0.207426	3
	321.5	0.072052	0.031302	3	1.06158	0.208667	3
	322.5	0.072967	0.036732	3	1.06755	0.209895	3
	323.5	0.073808	0.042417	3	1.07348	0.21111	3
	324.5	0.074573	0.048145	3	1.07935	0.212315	3
	325.5	0.075261	0.053775	3	1.08516	0.213511	3
	326.5	0.075871	0.059209	3	1.0909	0.214696	3
	327.5	0.076402	0.064373	3	1.09655	0.21587	3
	328.5	0.076854	0.069206	3	1.1021	0.217033	3
	329.5	0.077228	0.07366	3	1.10751	0.21818	3
	330.5	0.077526	0.077695	3	1.11276	0.21931	3
	331.5	0.077747	0.081278	3	1.11782	0.220419	3
	332.5	0.077895	0.084383	3	1.12266	0.221501	3
	333.5	0.077972	0.086991	3	1.12724	0.222552	3
	334.5	0.077981	0.089088	3	1.13151	0.223564	3
	335.5	0.077924	0.090668	3	1.13544	0.224532	3
	336.5	0.077804	0.091732	3	1.13897	0.225448	3
	337.5	0.077626	0.092285	3	1.14206	0.226302	3
	338.5	0.077394	0.092338	3	1.14466	0.227088	3
	339.5	0.07711	0.091911	3	1.14671	0.227795	3
	340.5	0.076779	0.091024	3	1.14817	0.228413	3
	341.5	0.076406	0.089706	3	1.14897	0.228932	3
	342.5	0.075994	0.087986	3	1.14907	0.229343	3
	343.5	0.075548	0.0859	3	1.14842	0.229633	3
	344.5	0.075071	0.083483	3	1.14696	0.229794	3
	345.5	0.074568	0.080773	3	1.14464	0.229814	3
	346.5	0.074043	0.077809	3	1.14143	0.229683	3
	347.5	0.0735	0.074631	3	1.13729	0.229391	3
	348.5	0.072942	0.071277	3	1.13217	0.228929	3
	349.5	0.072373	0.067786	3	1.12604	0.228287	3
	350.5	0.071797	0.064193	3	1.11888	0.227458	3
	351.5	0.071216	0.060533	3	1.11066	0.226433	3
	352.5	0.070634	0.056838	3	1.10138	0.225207	3
	353.5	0.070054	0.053137	3	1.09102	0.223775	3
	354.5	0.069478	0.049458	3	1.07959	0.222132	3
	355.5	0.068909	0.045823	3	1.06709	0.220275	3
	356.5	0.068349	0.042255	3	1.05353	0.218204	3
	357.5	0.067799	0.03877	3	1.03895	0.215917	3
	358.5	0.067263	0.035385	3	1.02337	0.213417	3
	359.5	0.066741	0.032111	3	1.00683	0.210707	3
	360.5	0.066235	0.028959	3	0.989373	0.207791	3
	361.5	0.065746	0.025938	3	0.971048	0.204675	3
	362.5	0.065276	0.023051	3	0.951914	0.201366	3
	363.5	0.064824	0.020305	3	0.932034	0.197875	3
	364.5	0.064392	0.017702	3	0.911476	0.19421	3
	365.5	0.06398	0.015244	3	0.890311	0.190383	3
	366.5	0.063589	0.012933	3	0.868615	0.186407	3
	367.5	0.063218	0.01077	3	0.846466	0.182295	3
	368.5	0.062869	0.00876	3	0.823943	0.178062	3
	369.5	0.06254	0.006914	3	0.801127	0.173723	3
	370.5	0.062231	0.005257	3	0.7781	0.169293	3
	371.5	0.061943	0.003849	3	0.754942	0.164789	3
	372.5	0.061674	0.002847	3	0.73173	0.160225	3
	373.5	0.061424	0.002528	3	0.708544	0.15562	3
	374.5	0.061193	0.002949	3	0.685456	0.150988	3
	375.5	0.060979	0.003764	3	0.662537	0.146346	3
	376.5	0.060782	0.004698	3	0.639855	0.141709	3
	377.5	0.0606	0.005635	3	0.617471	0.137091	3
	378.5	0.060432	0.006532	3	0.595445	0.132507	3
	379.5	0.060278	0.007373	3	0.57383	0.127971	3
	380.5	0.060136	0.008149	3	0.552673	0.123494	3
	381.5	0.060004	0.008858	3	0.532017	0.119089	3
	382.5	0.059882	0.009501	3	0.511901	0.114766	3
	383.5	0.059767	0.010077	3	0.492357	0.110535	3
	384.5	0.059659	0.010589	3	0.473413	0.106403	3
	385.5	0.059555	0.011038	3	0.455091	0.10238	3
	386.5	0.059454	0.011425	3	0.437409	0.098471	3
	387.5	0.059355	0.011751	3	0.42038	0.094683	3
	388.5	0.059255	0.012018	3	0.404014	0.091018	3
	389.5	0.059153	0.012227	3	0.388316	0.087482	3
	390.5	0.059048	0.012379	3	0.373288	0.084076	3
	391.5	0.058937	0.012474	3	0.358927	0.080803	3
	392.5	0.058818	0.012513	3	0.34523	0.077663	3
	393.5	0.058691	0.012497	3	0.33219	0.074658	3
	394.5	0.058553	0.012425	3	0.319796	0.071785	3
	395.5	0.058403	0.012298	3	0.308037	0.069046	3
	396.5	0.058239	0.012115	3	0.296902	0.066438	3
	397.5	0.05806	0.011877	3	0.286374	0.063959	3
	398.5	0.057864	0.011582	3	0.276439	0.061607	3
	399.5	0.057649	0.01123	3	0.267081	0.05938	3
	400.5	0.057415	0.01082	3	0.258282	0.057275	3
	401.5	0.05716	0.010352	3	0.250026	0.055288	3
	402.5	0.056882	0.009824	3	0.242294	0.053416	3
	403.5	0.056581	0.009236	3	0.235071	0.051656	3
	404.5	0.056256	0.008587	3	0.228338	0.050005	3
	405.5	0.055906	0.007876	3	0.222079	0.048459	3
	406.5	0.05553	0.007105	3	0.216276	0.047014	3
	407.5	0.055128	0.006273	3	0.210915	0.045668	3
	408.5	0.054699	0.005387	3	0.20598	0.044416	3
	409.5	0.054242	0.00446	3	0.201455	0.043255	3
	410.5	0.053758	0.003522	3	0.197327	0.042183	3
	411.5	0.053246	0.002661	3	0.193584	0.041196	3
	412.5	0.052708	0.002124	3	0.190211	0.040291	3
	413.5	0.052141	0.002314	3	0.187199	0.039465	3
	414.5	0.051548	0.003217	3	0.184535	0.038717	3
	415.5	0.050929	0.004508	3	0.182211	0.038042	3
	416.5	0.050283	0.006017	3	0.180217	0.03744	3
	417.5	0.049613	0.007681	3	0.178545	0.036907	3
	418.5	0.048918	0.009479	3	0.177188	0.036442	3
	419.5	0.0482	0.011402	3	0.17614	0.036043	3
	420.5	0.04746	0.013445	3	0.175393	0.035709	3
	421.5	0.046699	0.015607	3	0.174945	0.035438	3
	422.5	0.045918	0.017889	3	0.174791	0.035228	3
	423.5	0.045118	0.020291	3	0.174928	0.035079	3
	424.5	0.044301	0.022811	3	0.175352	0.034989	3
	425.5	0.043468	0.02545	3	0.176062	0.034958	3
	426.5	0.042621	0.028207	3	0.177057	0.034986	3
	427.5	0.041761	0.031078	3	0.178335	0.03507	3
	428.5	0.04089	0.034062	3	0.179897	0.035212	3
	429.5	0.04001	0.037153	3	0.181743	0.035411	3
	430.5	0.039121	0.040346	3	0.183874	0.035667	3
	431.5	0.038226	0.043634	3	0.186289	0.035979	3
	432.5	0.037325	0.04701	3	0.188992	0.036349	3
	433.5	0.036422	0.050462	3	0.191982	0.036775	3
	434.5	0.035516	0.053981	3	0.195263	0.037258	3
	435.5	0.034609	0.057552	3	0.198834	0.037798	3
	436.5	0.033704	0.061161	3	0.202698	0.038396	3
	437.5	0.032801	0.064791	3	0.206857	0.039053	3
	438.5	0.031902	0.068426	3	0.21131	0.039767	3
	439.5	0.031007	0.072045	3	0.21606	0.04054	3
	440.5	0.030119	0.075628	3	0.221105	0.041371	3
	441.5	0.029237	0.079152	3	0.226446	0.042262	3
	442.5	0.028365	0.082596	3	0.232081	0.043212	3
	443.5	0.027501	0.085934	3	0.238008	0.044221	3
	444.5	0.026648	0.089143	3	0.244223	0.045289	3
	445.5	0.025805	0.092198	3	0.250723	0.046416	3
	446.5	0.024975	0.095074	3	0.257501	0.047602	3
	447.5	0.024157	0.097746	3	0.264549	0.048845	3
	448.5	0.023353	0.100191	3	0.271859	0.050145	3
	449.5	0.022562	0.102386	3	0.27942	0.0515	3
	450.5	0.021786	0.10431	3	0.287219	0.05291	3
	451.5	0.021025	0.105942	3	0.295242	0.054372	3
	452.5	0.020279	0.107265	3	0.30347	0.055884	3
	453.5	0.019548	0.108264	3	0.311885	0.057444	3
	454.5	0.018833	0.108925	3	0.320465	0.059048	3
	455.5	0.018135	0.109239	3	0.329187	0.060694	3
	456.5	0.017452	0.1092	3	0.338022	0.062377	3
	457.5	0.016787	0.108802	3	0.346944	0.064093	3
	458.5	0.016137	0.108047	3	0.35592	0.065837	3
	459.5	0.015504	0.106938	3	0.364916	0.067604	3
	460.5	0.014888	0.10548	3	0.373897	0.069389	3
	461.5	0.014288	0.103684	3	0.382824	0.071184	3
	462.5	0.013704	0.101563	3	0.391658	0.072983	3
	463.5	0.013137	0.099132	3	0.400357	0.074779	3
	464.5	0.012585	0.09641	3	0.408877	0.076565	3
	465.5	0.01205	0.093419	3	0.417174	0.078332	3
	466.5	0.011531	0.090181	3	0.425203	0.080071	3
	467.5	0.011028	0.086723	3	0.432918	0.081775	3
	468.5	0.01054	0.08307	3	0.440273	0.083435	3
	469.5	0.010067	0.079251	3	0.447223	0.085041	3
	470.5	0.00961	0.075292	3	0.453722	0.086584	3
	471.5	0.009167	0.071224	3	0.459728	0.088055	3
	472.5	0.008739	0.067075	3	0.465197	0.089445	3
	473.5	0.008325	0.062872	3	0.47009	0.090744	3
	474.5	0.007925	0.058643	3	0.47437	0.091946	3
	475.5	0.007539	0.054414	3	0.478002	0.093039	3
	476.5	0.007167	0.050211	3	0.480955	0.094018	3
	477.5	0.006808	0.046058	3	0.483203	0.094874	3
	478.5	0.006462	0.041976	3	0.484722	0.0956	3
	479.5	0.006128	0.037986	3	0.485494	0.096191	3
	480.5	0.005808	0.034109	3	0.485505	0.096641	3
	481.5	0.005499	0.030362	3	0.484746	0.096944	3
	482.5	0.005203	0.026765	3	0.483213	0.097099	3
	483.5	0.004918	0.023336	3	0.480908	0.097101	3
	484.5	0.004644	0.020096	3	0.477837	0.096949	3
	485.5	0.004382	0.017074	3	0.474012	0.096643	3
	486.5	0.004131	0.014306	3	0.469449	0.096182	3
	487.5	0.00389	0.011854	3	0.464171	0.095567	3
	488.5	0.00366	0.009812	3	0.458201	0.094802	3
	489.5	0.00344	0.008323	3	0.451572	0.09389	3
	490.5	0.003229	0.007554	3	0.444317	0.092834	3
	491.5	0.003029	0.007569	3	0.436473	0.09164	3
	492.5	0.002837	0.008238	3	0.428081	0.090314	3
	493.5	0.002655	0.009322	3	0.419186	0.088863	3
	494.5	0.002482	0.010616	3	0.409831	0.087295	3
	495.5	0.002317	0.011991	3	0.400065	0.085616	3
	496.5	0.00216	0.013374	3	0.389936	0.083837	3
	497.5	0.002012	0.014725	3	0.379493	0.081966	3
	498.5	0.001872	0.016025	3	0.368786	0.080013	3
	499.5	0.001739	0.017261	3	0.357863	0.077987	3
	500.5	0.001613	0.018429	3	0.346773	0.075899	3
	501.5	0.001494	0.019528	3	0.335564	0.073757	3
	502.5	0.001382	0.020558	3	0.324281	0.071573	3
	503.5	0.001277	0.021522	3	0.312969	0.069355	3
	504.5	0.001178	0.022421	3	0.30167	0.067113	3
	505.5	0.001086	0.023261	3	0.290423	0.064856	3
	506.5	0.000999	0.024042	3	0.279266	0.062594	3
	507.5	0.000917	0.024769	3	0.268233	0.060334	3
	508.5	0.000841	0.025444	3	0.257356	0.058085	3
	509.5	0.00077	0.026071	3	0.246665	0.055853	3
	510.5	0.000704	0.026652	3	0.236184	0.053647	3
	511.5	0.000643	0.02719	3	0.225937	0.051471	3
	512.5	0.000586	0.027687	3	0.215944	0.049333	3
	513.5	0.000533	0.028145	3	0.206222	0.047237	3
	514.5	0.000484	0.028566	3	0.196785	0.045187	3
	515.5	0.000439	0.028952	3	0.187646	0.043189	3
	516.5	0.000397	0.029304	3	0.178814	0.041244	3
	517.5	0.000359	0.029623	3	0.170295	0.039357	3
	518.5	0.000323	0.029912	3	0.162094	0.037529	3
	519.5	0.000291	0.030171	3	0.154215	0.035763	3
	520.5	0.000262	0.030401	3	0.146656	0.034059	3
	521.5	0.000235	0.030602	3	0.139418	0.032419	3
	522.5	0.00021	0.030777	3	0.132498	0.030843	3
	523.5	0.000188	0.030925	3	0.125891	0.029331	3
	524.5	0.000167	0.031047	3	0.119593	0.027884	3
	525.5	0.000149	0.031144	3	0.113597	0.0265	3
	526.5	0.000132	0.031216	3	0.107897	0.025178	3
	527.5	0.000117	0.031265	3	0.102484	0.023919	3
	528.5	0.000104	0.03129	3	0.09735	0.022719	3
	529.5	9.17e-05	0.031291	3	0.092485	0.021579	3
	530.5	8.08e-05	0.031271	3	0.087881	0.020497	3
	531.5	7.11e-05	0.031228	3	0.083528	0.01947	3
	532.5	6.24e-05	0.031164	3	0.079416	0.018497	3
	533.5	5.46e-05	0.031079	3	0.075534	0.017576	3
	534.5	4.78e-05	0.030974	3	0.071874	0.016706	3
	535.5	4.17e-05	0.030849	3	0.068425	0.015883	3
	536.5	3.63e-05	0.030704	3	0.065178	0.015107	3
	537.5	3.15e-05	0.030541	3	0.062122	0.014375	3
	538.5	2.73e-05	0.03036	3	0.059249	0.013685	3
	539.5	2.36e-05	0.030161	3	0.05655	0.013036	3
	540.5	2.04e-05	0.029945	3	0.054015	0.012424	3
	541.5	1.76e-05	0.029713	3	0.051636	0.01185	3
	542.5	1.51e-05	0.029466	3	0.049405	0.01131	3
	543.5	1.29e-05	0.029203	3	0.047313	0.010803	3
	544.5	1.11e-05	0.028927	3	0.045355	0.010327	3
	545.5	9.46e-06	0.028637	3	0.043521	0.009881	3
	546.5	8.06e-06	0.028334	3	0.041806	0.009463	3
	547.5	6.86e-06	0.028019	3	0.040202	0.009071	3
	548.5	5.82e-06	0.027693	3	0.038704	0.008704	3
	549.5	4.93e-06	0.027357	3	0.037306	0.008361	3
	550.5	4.16e-06	0.027011	3	0.036002	0.00804	3
	551.5	3.51e-06	0.026656	3	0.034787	0.007741	3
	552.5	2.95e-06	0.026293	3	0.033656	0.007461	3
	553.5	2.48e-06	0.025922	3	0.032604	0.0072	3
	554.5	2.07e-06	0.025545	3	0.031628	0.006957	3
	555.5	1.73e-06	0.025162	3	0.030723	0.006731	3
	556.5	1.45e-06	0.024774	3	0.029885	0.006521	3
	557.5	1.2e-06	0.024381	3	0.029112	0.006326	3
	558.5	9.98e-07	0.023985	3	0.028399	0.006145	3
	559.5	8.27e-07	0.023586	3	0.027744	0.005977	3
	560.5	6.84e-07	0.023185	3	0.027144	0.005822	3
	561.5	5.65e-07	0.022783	3	0.026596	0.00568	3
	562.5	4.64e-07	0.022379	3	0.026099	0.005549	3
	563.5	3.82e-07	0.021976	3	0.025649	0.005429	3
	564.5	3.13e-07	0.021572	3	0.025245	0.005319	3
	565.5	2.55e-07	0.02117	3	0.024885	0.00522	3
	566.5	2.08e-07	0.02077	3	0.024568	0.00513	3
	567.5	1.7e-07	0.020371	3	0.024291	0.005049	3
	568.5	1.38e-07	0.019975	3	0.024055	0.004977	3
	569.5	1.13e-07	0.019582	3	0.023856	0.004914	3
	570.5	9.08e-08	0.019193	3	0.023696	0.004858	3
	571.5	7.39e-08	0.018808	3	0.023571	0.004811	3
	572.5	5.88e-08	0.018427	3	0.023483	0.004771	3
	573.5	4.71e-08	0.018051	3	0.02343	0.004739	3
	574.5	3.87e-08	0.017681	3	0.023411	0.004714	3
	575.5	3.03e-08	0.017315	3	0.023427	0.004697	3
	576.5	2.52e-08	0.016956	3	0.023476	0.004686	3
	577.5	2.02e-08	0.016602	3	0.023559	0.004682	3
	578.5	1.51e-08	0.016255	3	0.023676	0.004685	3
	579.5	1.18e-08	0.015914	3	0.023826	0.004695	3
	580.5	1.01e-08	0.01558	3	0.02401	0.004712	3
	581.5	8.4e-09	0.015252	3	0.024228	0.004735	3
	582.5	6.72e-09	0.014932	3	0.02448	0.004765	3
	583.5	5.04e-09	0.014618	3	0.024766	0.004802	3
	584.5	3.36e-09	0.014312	3	0.025087	0.004846	3
	585.5	3.36e-09	0.014012	3	0.025444	0.004896	3
	586.5	1.68e-09	0.01372	3	0.025836	0.004953	3
	587.5	1.68e-09	0.013436	3	0.026266	0.005017	3
	588.5	0	0.013158	3	0.026732	0.005089	3
	589.5	0	0.012888	3	0.027237	0.005167	3
	590.5	0	0.012625	3	0.027781	0.005253	3
	591.5	0	0.012369	3	0.028365	0.005346	3
	592.5	0	0.012121	3	0.02899	0.005447	3
	593.5	0	0.011879	3	0.029657	0.005556	3
	594.5	0	0.011645	3	0.030367	0.005673	3
	595.5	0	0.011417	3	0.031121	0.005798	3
	596.5	0	0.011197	3	0.031921	0.005931	3
	597.5	0	0.010983	3	0.032768	0.006073	3
	598.5	0	0.010776	3	0.033662	0.006224	3
	599.5	0	0.010575	3	0.034606	0.006384	3
	600.5	0	0.010381	3	0.0356	0.006554	3
	601.5	0	0.010193	3	0.036647	0.006732	3
	602.5	0	0.010011	3	0.037746	0.006921	3
	603.5	0	0.009835	3	0.0389	0.00712	3
	604.5	0	0.009665	3	0.040109	0.007329	3
	605.5	0	0.009501	3	0.041376	0.007549	3
	606.5	0	0.009343	3	0.042701	0.00778	3
	607.5	0	0.00919	3	0.044085	0.008022	3
	608.5	0	0.009042	3	0.04553	0.008275	3
	609.5	0	0.008899	3	0.047036	0.00854	3
	610.5	0	0.008762	3	0.048605	0.008817	3
	611.5	0	0.008629	3	0.050237	0.009106	3
	612.5	0	0.008502	3	0.051933	0.009407	3
	613.5	0	0.008379	3	0.053694	0.009721	3
	614.5	0	0.00826	3	0.05552	0.010047	3
	615.5	0	0.008146	3	0.057412	0.010387	3
	616.5	0	0.008036	3	0.059369	0.010739	3
	617.5	0	0.007931	3	0.061391	0.011104	3
	618.5	0	0.00783	3	0.063478	0.011482	3
	619.5	0	0.007733	3	0.06563	0.011874	3
	620.5	0	0.007639	3	0.067845	0.012278	3
	621.5	0	0.00755	3	0.070123	0.012696	3
	622.5	0	0.007465	3	0.072462	0.013126	3
	623.5	0	0.007383	3	0.07486	0.013569	3
	624.5	0	0.007306	3	0.077316	0.014025	3
	625.5	0	0.007232	3	0.079826	0.014492	3
	626.5	0	0.007162	3	0.082389	0.014972	3
	627.5	0	0.007095	3	0.085	0.015463	3
	628.5	0	0.007033	3	0.087657	0.015965	3
	629.5	0	0.006974	3	0.090356	0.016478	3
	630.5	0	0.00692	3	0.093092	0.017	3
	631.5	0	0.006869	3	0.095861	0.017531	3
	632.5	0	0.006823	3	0.098658	0.018071	3
	633.5	0	0.006781	3	0.101476	0.018618	3
	634.5	0	0.006743	3	0.104311	0.019172	3
	635.5	0	0.00671	3	0.107155	0.019732	3
	636.5	0	0.006681	3	0.110003	0.020295	3
	637.5	0	0.006657	3	0.112847	0.020862	3
	638.5	0	0.006639	3	0.115679	0.021431	3
	639.5	0	0.006625	3	0.118492	0.022001	3
	640.5	0	0.006617	3	0.121278	0.022569	3
	641.5	0	0.006615	3	0.124028	0.023136	3
	642.5	0	0.006618	3	0.126734	0.023698	3
	643.5	0	0.006627	3	0.129387	0.024256	3
	644.5	0	0.006643	3	0.131977	0.024806	3
	645.5	0	0.006664	3	0.134495	0.025347	3
	646.5	0	0.006693	3	0.136933	0.025877	3
	647.5	0	0.006728	3	0.13928	0.026395	3
	648.5	0	0.00677	3	0.141528	0.026899	3
	649.5	0	0.006819	3	0.143666	0.027387	3
	650.5	0	0.006874	3	0.145686	0.027856	3
	651.5	0	0.006937	3	0.147578	0.028306	3
	652.5	0	0.007007	3	0.149333	0.028733	3
	653.5	0	0.007084	3	0.150944	0.029137	3
	654.5	0	0.007168	3	0.152401	0.029516	3
	655.5	0	0.007259	3	0.153696	0.029867	3
	656.5	0	0.007357	3	0.154823	0.030189	3
	657.5	0	0.007461	3	0.155773	0.03048	3
	658.5	0	0.007572	3	0.156541	0.030739	3
	659.5	0	0.007689	3	0.157121	0.030965	3
	660.5	0	0.007812	3	0.157508	0.031155	3
	661.5	0	0.00794	3	0.157697	0.031308	3
	662.5	0	0.008073	3	0.157685	0.031424	3
	663.5	0	0.008212	3	0.157469	0.031502	3
	664.5	0	0.008354	3	0.157046	0.031539	3
	665.5	0	0.008501	3	0.156416	0.031537	3
	666.5	0	0.00865	3	0.155578	0.031494	3
	667.5	0	0.008803	3	0.154533	0.031409	3
	668.5	0	0.008958	3	0.153282	0.031283	3
	669.5	0	0.009115	3	0.151829	0.031116	3
	670.5	0	0.009273	3	0.150176	0.030907	3
	671.5	0	0.009431	3	0.148327	0.030656	3
	672.5	0	0.00959	3	0.146288	0.030366	3
	673.5	0	0.009748	3	0.144065	0.030035	3
	674.5	0	0.009904	3	0.141665	0.029665	3
	675.5	0	0.010058	3	0.139095	0.029258	3
	676.5	0	0.01021	3	0.136363	0.028813	3
	677.5	0	0.010358	3	0.13348	0.028333	3
	678.5	0	0.010502	3	0.130455	0.027819	3
	679.5	0	0.010641	3	0.127297	0.027273	3
	680.5	0	0.010775	3	0.124019	0.026696	3
	681.5	0	0.010902	3	0.120631	0.026091	3
	682.5	0	0.011023	3	0.117145	0.025459	3
	683.5	0	0.011137	3	0.113573	0.024804	3
	684.5	0	0.011242	3	0.109928	0.024126	3
	685.5	0	0.011339	3	0.106222	0.023429	3
	686.5	0	0.011426	3	0.102467	0.022715	3
	687.5	0	0.011504	3	0.098676	0.021986	3
	688.5	0	0.011571	3	0.094862	0.021244	3
	689.5	0	0.011627	3	0.091036	0.020493	3
	690.5	0	0.011673	3	0.08721	0.019735	3
	691.5	0	0.011707	3	0.083398	0.018972	3
	692.5	0	0.011728	3	0.079608	0.018207	3
	693.5	0	0.011738	3	0.075854	0.017442	3
	694.5	0	0.011736	3	0.072144	0.01668	3
	695.5	0	0.01172	3	0.068489	0.015922	3
	696.5	0	0.011693	3	0.064898	0.015171	3
	697.5	0	0.011653	3	0.061379	0.014429	3
	698.5	0	0.0116	3	0.057941	0.013698	3
	699.5	0	0.011535	3	0.054591	0.01298	3
	700.5	0	0.011458	3	0.051334	0.012276	3
	701.5	0	0.011369	3	0.048178	0.011588	3
	702.5	0	0.011268	3	0.045127	0.010918	3
	703.5	0	0.011157	3	0.042184	0.010267	3
	704.5	0	0.011035	3	0.039355	0.009636	3
	705.5	0	0.010902	3	0.03664	0.009025	3
	706.5	0	0.010761	3	0.034044	0.008437	3
	707.5	0	0.01061	3	0.031565	0.007871	3
	708.5	0	0.010451	3	0.029207	0.007328	3
	709.5	0	0.010286	3	0.026967	0.006809	3
	710.5	0	0.010113	3	0.024847	0.006313	3
	711.5	0	0.009935	3	0.022844	0.005841	3
	712.5	0	0.009751	3	0.020958	0.005393	3
	713.5	0	0.009564	3	0.019185	0.004969	3
	714.5	0	0.009373	3	0.017524	0.004569	3
	715.5	0	0.00918	3	0.015971	0.004192	3
	716.5	0	0.008984	3	0.014523	0.003837	3
	717.5	0	0.008788	3	0.013176	0.003505	3
	718.5	0	0.008592	3	0.011928	0.003194	3
	719.5	0	0.008396	3	0.010772	0.002905	3
	720.5	0	0.008201	3	0.009706	0.002635	3
	721.5	0	0.008007	3	0.008726	0.002386	3
	722.5	0	0.007816	3	0.007826	0.002154	3
	723.5	0	0.007627	3	0.007002	0.001941	3
	724.5	0	0.007441	3	0.00625	0.001745	3
	725.5	0	0.007257	3	0.005565	0.001565	3
	726.5	0	0.007077	3	0.004943	0.0014	3
	727.5	0	0.0069	3	0.00438	0.00125	3
	728.5	0	0.006727	3	0.003871	0.001113	3
	729.5	0	0.006556	3	0.003413	0.000989	3
	730.5	0	0.006389	3	0.003002	0.000876	3
	731.5	0	0.006225	3	0.002634	0.000774	3
	732.5	0	0.006063	3	0.002305	0.000683	3
	733.5	0	0.005904	3	0.002011	0.0006	3
	734.5	0	0.005747	3	0.001751	0.000527	3
	735.5	0	0.005593	3	0.00152	0.000461	3
	736.5	0	0.00544	3	0.001317	0.000402	3
	737.5	0	0.005288	3	0.001137	0.00035	3
	738.5	0	0.005138	3	0.00098	0.000304	3
	739.5	0	0.004988	3	0.000842	0.000263	3
	740.5	0	0.00484	3	0.000721	0.000227	3
	741.5	0	0.004692	3	0.000616	0.000196	3
	742.5	0	0.004544	3	0.000525	0.000168	3
	743.5	0	0.004397	3	0.000446	0.000144	3
	744.5	0	0.004249	3	0.000378	0.000123	3
	745.5	0	0.004103	3	0.000319	0.000105	3
	746.5	0	0.003956	3	0.000269	8.92e-05	3
	747.5	0	0.00381	3	0.000226	7.56e-05	3
	748.5	0	0.003664	3	0.00019	6.39e-05	3
	749.5	0	0.003518	3	0.000158	5.38e-05	3
	750.5	0	0.003373	3	0.000132	4.52e-05	3
	751.5	0	0.00323	3	0.00011	3.79e-05	3
	752.5	0	0.003087	3	9.07e-05	3.17e-05	3
	753.5	0	0.002945	3	7.49e-05	2.64e-05	3
	754.5	0	0.002805	3	6.17e-05	2.19e-05	3
	755.5	0	0.002667	3	5.07e-05	1.81e-05	3
	756.5	0	0.002531	3	4.14e-05	1.5e-05	3
	757.5	0	0.002397	3	3.39e-05	1.23e-05	3
	758.5	0	0.002266	3	2.76e-05	1.01e-05	3
	759.5	0	0.002138	3	2.24e-05	8.29e-06	3
	760.5	0	0.002012	3	1.81e-05	6.78e-06	3
	761.5	0	0.001891	3	1.46e-05	5.52e-06	3
	762.5	0	0.001772	3	1.18e-05	4.48e-06	3
	763.5	0	0.001657	3	9.38e-06	3.61e-06	3
	764.5	0	0.001547	3	7.56e-06	2.91e-06	3
	765.5	0	0.00144	3	6.02e-06	2.35e-06	3
	766.5	0	0.001338	3	4.76e-06	1.88e-06	3
	767.5	0	0.001239	3	3.78e-06	1.51e-06	3
	768.5	0	0.001146	3	2.94e-06	1.2e-06	3
	769.5	0	0.001056	3	2.38e-06	9.52e-07	3
	770.5	0	0.000972	3	1.82e-06	7.56e-07	3
	771.5	0	0.000891	3	1.4e-06	5.88e-07	3
	772.5	0	0.000816	3	1.12e-06	4.76e-07	3
	773.5	0	0.000744	3	8.4e-07	3.64e-07	3
	774.5	0	0.000678	3	7e-07	2.8e-07	3
	775.5	0	0.000615	3	5.6e-07	2.24e-07	3
	776.5	0	0.000557	3	4.2e-07	1.68e-07	3
	777.5	0	0.000502	3	2.8e-07	1.4e-07	3
	778.5	0	0.000452	3	2.8e-07	1.12e-07	3
	779.5	0	0.000406	3	1.4e-07	8.4e-08	3
	780.5	0	0.000363	3	0	5.6e-08	3
	781.5	0	0.000324	3	0	5.6e-08	3
	782.5	0	0.000288	3	0	2.8e-08	3
	783.5	0	0.000256	3	0	0	3
	784.5	0	0.000226	3	0	0	3
	785.5	0	0.000199	3	0	0	3
	786.5	0	0.000175	3	0	0	3
	787.5	0	0.000153	3	0	0	3
	788.5	0	0.000134	3	0	0	3
	789.5	0	0.000116	3	0	0	3
	790.5	0	0.000101	3	0	0	3
	791.5	0	8.7e-05	3	0	0	3
	792.5	0	7.49e-05	3	0	0	3
	793.5	0	6.43e-05	3	0	0	3
	794.5	0	5.5e-05	3	0	0	3
	795.5	0	4.68e-05	3	0	0	3
	796.5	0	3.98e-05	3	0	0	3
	797.5	0	3.36e-05	3	0	0	3
	798.5	0	2.83e-05	3	0	0	3
	799.5	0	2.38e-05	3	0	0	3
	800.5	0	1.99e-05	3	0	0	3
	801.5	0	1.66e-05	3	0	0	3
	802.5	0	1.38e-05	3	0	0	3
	803.5	0	1.14e-05	3	0	0	3
	804.5	0	9.36e-06	3	0	0	3
	805.5	0	7.67e-06	3	0	0	3
	806.5	0	6.27e-06	3	0	0	3
	807.5	0	5.1e-06	3	0	0	3
	808.5	0	4.13e-06	3	0	0	3
	809.5	0	3.33e-06	3	0	0	3
	810.5	0	2.68e-06	3	0	0	3
	811.5	0	2.14e-06	3	0	0	3
	812.5	0	1.71e-06	3	0	0	3
	813.5	0	1.35e-06	3	0	0	3
	814.5	0	1.07e-06	3	0	0	3
	815.5	0	8.39e-07	3	0	0	3
	816.5	0	6.56e-07	3	0	0	3
	817.5	0	5.11e-07	3	0	0	3
	818.5	0	3.96e-07	3	0	0	3
	819.5	0	3.05e-07	3	0	0	3
	820.5	0	2.35e-07	3	0	0	3
	821.5	0	1.8e-07	3	0	0	3
	822.5	0	1.36e-07	3	0	0	3
	823.5	0	1.03e-07	3	0	0	3
	824.5	0	7.79e-08	3	0	0	3
	825.5	0	5.83e-08	3	0	0	3
	826.5	0	4.37e-08	3	0	0	3
	827.5	0	3.23e-08	3	0	0	3
	828.5	0	2.41e-08	3	0	0	3
	829.5	0	1.8e-08	3	0	0	3
	830.5	0	1.3e-08	3	0	0	3
	831.5	0	1e-08	3	0	0	3
	832.5	0	7.02e-09	3	0	0	3
	833.5	0	5.03e-09	3	0	0	3
	834.5	0	4.16e-09	3	0	0	3
	835.5	0	3.06e-09	3	0	0	3
	836.5	0	2.31e-09	3	0	0	3
	837.5	0	1.15e-09	3	0	0	3
	838.5	0	1.15e-09	3	0	0	3
	839.5	0	0	3	0	0	3
	840.5	0	0	3	0	0	3
	841.5	0	0	3	0	0	3
	842.5	0	0	3	0	0	3
	843.5	0	0	3	0	0	3
	844.5	0	0	3	0	0	3
	845.5	0	0	3	0	0	3
	846.5	0	0	3	0	0	3
	847.5	0	0	3	0	0	3
	848.5	0	0	3	0	0	3
	849.5	0	0	3	0	0	3
	850.5	0	0	3	0	0	3
	851.5	0	0	3	0	0	3
	852.5	0	0	3	0	0	3
	853.5	0	0	3	0	0	3
	854.5	0	0	3	0	0	3
	855.5	0	0	3	0	0	3
	856.5	0	0	3	0	0	3
	857.5	0	0	3	0	0	3
	858.5	0	0	3	0	0	3
	859.5	0	0	3	0	0	3
	860.5	0	0	3	0	0	3
	861.5	0	0	3	0	0	3
	862.5	0	0	3	0	0	3
	863.5	0	0	3	0	0	3
	864.5	0	0	3	0	0	3
	865.5	0	0	3	0	0	3
	866.5	0	0	3	0	0	3
	867.5	0	0	3	0	0	3
	868.5	0	0	3	0	0	3
	869.5	0	0	3	0	0	3
	870.5	0	0	3	0	0	3
	871.5	0	0	3	0	0	3
	872.5	0	0	3	0	0	3
	873.5	0	0	3	0	0	3
	874.5	0	0	3	0	0	3
	875.5	0	0	3	0	0	3
	876.5	0	0	3	0	0	3
	877.5	0	0	3	0	0	3
	878.5	0	0	3	0	0	3
	879.5	0	0	3	0	0	3
	880.5	0	0	3	0	0	3
	881.5	0	0	3	0	0	3
	882.5	0	0	3	0	0	3
	883.5	0	0	3	0	0	3
	884.5	0	0	3	0	0	3
	885.5	0	0	3	0	0	3
	886.5	0	0	3	0	0	3
	887.5	0	0	3	0	0	3
	888.5	0	0	3	0	0	3
	889.5	0	0	3	0	0	3
	890.5	0	0	3	0	0	3
	891.5	0	0	3	0	0	3
	892.5	0	0	3	0	0	3
	893.5	0	0	3	0	0	3
	894.5	0	0	3	0	0	3
	895.5	0	0	3	0	0	3
	896.5	0	0	3	0	0	3
	897.5	0	0	3	0	0	3
	898.5	0	0	3	0	0	3
	899.5	0	0	3	0	0	3
	900.5	0	0	3	0	0	3
	901.5	0	0	3	0	0	3
	902.5	0	0	3	0	0	3
	903.5	0	0	3	0	0	3
	904.5	0	0	3	0	0	3
	905.5	0	0	3	0	0	3
	906.5	0	0	3	0	0	3
	907.5	0	0	3	0	0	3
	908.5	0	0	3	0	0	3
	909.5	0	0	3	0	0	3
	910.5	0	0	3	0	0	3
	911.5	0	0	3	0	0	3
	912.5	0	0	3	0	0	3
	913.5	0	0	3	0	0	3
	914.5	0	0	3	0	0	3
	915.5	0	0	3	0	0	3
	916.5	0	0	3	0	0	3
	917.5	0	0	3	0	0	3
	918.5	0	0	3	0	0	3
	919.5	0	0	3	0	0	3
	920.5	0	0	3	0	0	3
	921.5	0	0	3	0	0	3
	922.5	0	0	3	0	0	3
	923.5	0	0	3	0	0	3
	924.5	0	0	3	0	0	3
	925.5	0	0	3	0	0	3
	926.5	0	0	3	0	0	3
	927.5	0	0	3	0	0	3
	928.5	0	0	3	0	0	3
	929.5	0	0	3	0	0	3
	930.5	0	0	3	0	0	3
	931.5	0	0	3	0	0	3
	932.5	0	0	3	0	0	3
	933.5	0	0	3	0	0	3
	934.5	0	0	3	0	0	3
	935.5	0	0	3	0	0	3
	936.5	0	0	3	0	0	3
	937.5	0	0	3	0	0	3
	938.5	0	0	3	0	0	3
	939.5	0	0	3	0	0	3
	940.5	0	0	3	0	0	3
	941.5	0	0	3	0	0	3
	942.5	0	0	3	0	0	3
	943.5	0	0	3	0	0	3
	944.5	0	0	3	0	0	3
	945.5	0	0	3	0	0	3
	946.5	0	0	3	0	0	3
	947.5	0	0	3	0	0	3
	948.5	0	0	3	0	0	3
	949.5	0	0	3	0	0	3
	950.5	0	0	3	0	0	3
	951.5	0	0	3	0	0	3
	952.5	0	0	3	0	0	3
	953.5	0	0	3	0	0	3
	954.5	0	0	3	0	0	3
	955.5	0	0	3	0	0	3
	956.5	0	0	3	0	0	3
	957.5	0	0	3	0	0	3
	958.5	0	0	3	0	0	3
	959.5	0	0	3	0	0	3
	960.5	0	0	3	0	0	3
	961.5	0	0	3	0	0	3
	962.5	0	0	3	0	0	3
	963.5		0	3	0	0	3
	964.5		0	3	0	0	3
	965.5		0	3	0	0	3
	966.5		0	3	0	0	3
	967.5		0	3	0	0	3
	968.5		0	3	0	0	3
	969.5			3	0	0	3
	970.5			3	0	0	3
	971.5			3	0	0	3
	972.5			3	0	0	3
	973.5			3	0	0	3
	974.5			3	0	0	3
	975.5			3	0	0	3
	976.5			3	0	0	3
	977.5			3	0	0	3
	978.5			3	0	0	3
	979.5			3	0	0	3
	980.5			3	0	0	3
	981.5			3	0	0	3
	982.5			3	0	0	3
	983.5			3	0	0	3
	984.5			3	0	0	3
	985.5			3	0	0	3
	986.5			3	0	0	3
	987.5			3	0	0	3
	988.5			3	0	0	3
	989.5			3	0	0	3
	990.5			3	0	0	3
	991.5			3	0	0	3
	992.5			3	0	0	3
	993.5			3	0	0	3
	994.5			3	0	0	3
	995.5			3	0	0	3
	996.5			3	0	0	3
	997.5			3	0	0	3
	998.5			3	0	0	3
	999.5			3	0	0	3
						0	3
						0	3
						0	3

## Sheet: Fig. 3f
The abundance of miRNA-125b and miR-149 present in normal culture (w/o iMASSAGE) and iMASSAGE treatment-derived EVs, separatel
	Reative expression	Con			iMASSAGE
		Mean	SD	N	Mean	SD	N
	miR-125b	1	0.35	3	10.95	1.54	3
	miR-149	1	0.21	3	15.67	2.24	3

## Sheet: Fig. 3h
Relative concentrations of EVs produced at different days after iMASSAGE.
	Time (d)	1	2	3	4	5
	Relative concentration	25.957	2.261	24.761	1.152	22.087
		30.022	0.957	26.065	0.935	21.522
		27.283	0.978	21.804	0.913	19.783

## Sheet: Fig. 4a
intracellular YAP signal after different treatments.
		Con	w/o iMASSAGE	iMASSAGE	iMASSAGE+VP
	Relative intensity	1.03819	1.53388	21.9416	1.61204
		0.960534	1.3841	19.0585	1.48663
		1.00128	1.33504	21.3426	1.43338

[truncated: 72 more sheets: Fig. 4b, Fig. 4d, Fig. 4e, Fig.5d, Fig.5e, Fig.5f, Fig.5g, Fig.5h, Fig.5i, Fig.5j, Fig.5k, Fig.5l, Fig.6d, Fig.6e, Fig.6f, Fig.6g, Fig.6h, Fig.6k, Supplementary Fig.4a, Supplementary Fig.4b …]
